# Supplementary material for: Correlation study of serum lipid levels and lipid metabolism-related genes in cervical cancer
Source: Front Oncol. 2024 May 8;14:1384778. doi: 10.3389/fonc.2024.1384778 (PMC11109420; doi:10.3389/fonc.2024.1384778)
Supplement: Supplementary file 5 [file Table_5.xlsx]

## Sheet: Sheet1
Genes	HR	z	pvalue	lower95_CI	upper95_CI
MSMO1	2.2852	3.05903	0.00222055	1.34572	3.88053
EPHX2	0.617979	-2.75702	0.00583317	0.438912	0.870103
TNFAIP8L1	0.463343	-2.56369	0.0103565	0.257325	0.834301
DHCR7	1.71211	2.4324	0.014999	1.11009	2.64062
NCOR2	2.2437	2.3858	0.017042	1.15516	4.35798
GLTP	0.621078	-2.36149	0.0182015	0.418277	0.922207
RARRES3	0.76752	-2.34081	0.0192422	0.615	0.957865
PTGDS	0.758963	-2.28031	0.022589	0.598782	0.961995
CEBPA	0.709286	-2.17366	0.0297306	0.520366	0.966794
PLIN2	1.45215	2.15545	0.0311265	1.03441	2.03859
TNFAIP8L2	0.610798	-2.14085	0.0322858	0.388943	0.959201
SPTSSA	1.62844	2.06071	0.0393308	1.02413	2.58935
TNF	1.43762	2.05743	0.0396446	1.01735	2.03152
MTMR1	0.62895	-1.99199	0.0463723	0.398538	0.992573
ARV1	0.52777	-1.92664	0.0540245	0.275479	1.01112
PLA2G4E	1.21965	1.82796	0.0675554	0.985763	1.50903
HMGCR	1.64022	1.7961	0.0724788	0.955859	2.81455
INPPL1	1.69935	1.7795	0.0751576	0.947647	3.04731
GSTM4	0.701372	-1.7582	0.0787142	0.472301	1.04155
CYP27B1	1.55046	1.66174	0.0965658	0.924311	2.60078
OSBPL5	1.51482	1.63829	0.10136	0.921695	2.48963
NPAS2	1.52074	1.61332	0.106676	0.913866	2.53061
ELOVL3	1.23122	1.60712	0.108029	0.955359	1.58674
CHKB	0.520826	-1.5845	0.113081	0.232409	1.16717
PLBD1	0.776967	-1.58271	0.113487	0.568436	1.062
PPAP2C	0.712603	-1.49572	0.134725	0.457111	1.11089
PIK3R2	0.203516	-1.48406	0.137792	0.0248588	1.66615
SPTSSB	0.818041	-1.48141	0.138497	0.627152	1.06703
FDXR	0.65986	-1.4739	0.140507	0.379632	1.14694
ACOT4	0.664705	-1.46565	0.142743	0.384979	1.14768
TAZ	0.598196	-1.42033	0.155511	0.294376	1.21558
STARD7	0.563433	-1.41806	0.156172	0.254959	1.24513
FAAH2	0.784655	-1.40504	0.160009	0.559449	1.10052
AGT	1.27801	1.40385	0.160363	0.9074	1.79998
AGPS	1.64897	1.39496	0.163029	0.816621	3.32971
TNFAIP8L3	1.36234	1.37526	0.169052	0.876812	2.11673
LYPLA2	0.620509	-1.34599	0.178306	0.309712	1.24319
PI4K2B	0.674465	-1.32845	0.184029	0.377234	1.20589
TRIB3	1.22027	1.2897	0.197153	0.901715	1.65135
HEXA	1.69045	1.28114	0.200145	0.757166	3.77409
ACP6	0.640977	-1.27786	0.201297	0.324027	1.26795
SLC2A4	0.414073	-1.2654	0.20573	0.105674	1.6225
PLA2G6	0.700576	-1.23285	0.217633	0.39789	1.23353
GDPD5	1.41954	1.21802	0.223217	0.807833	2.49443
PIK3C3	0.495418	-1.19736	0.231167	0.156917	1.56413
PPP1CA	0.562592	-1.19455	0.232264	0.218939	1.44566
CERS4	0.837874	-1.18551	0.235816	0.625421	1.1225
CYP2J2	1.22799	1.17152	0.241389	0.870907	1.73147
GLA	0.679083	-1.16415	0.244365	0.353954	1.30286
DDHD2	0.673221	-1.1527	0.249034	0.343534	1.31931
SPTLC2	0.72117	-1.13527	0.256263	0.410157	1.26802
SCD	1.17665	1.13398	0.256804	0.888259	1.55868
CYP27A1	0.82838	-1.12538	0.260426	0.596785	1.14985
AHR	1.28588	1.1238	0.261098	0.82937	1.99367
PRKAG2	0.721967	-1.10512	0.269107	0.405129	1.28659
PPARG	1.21787	1.09316	0.274322	0.855312	1.73411
GRHL1	0.844576	-1.09162	0.275001	0.623622	1.14382
CERS5	1.77393	1.07728	0.281355	0.625217	5.03317
CYP4F3	0.863951	-1.07449	0.282604	0.661666	1.12808
JMJD7_PLA2G4B	0.712885	-1.06918	0.284988	0.383339	1.32573
CAV1	1.13582	1.06804	0.285503	0.899107	1.43485
CPT2	0.671087	-1.04601	0.295556	0.317837	1.41694
AKR1B15	0.845506	-1.04571	0.295695	0.617322	1.15803
PLA2G4C	0.657156	-1.04445	0.296276	0.298893	1.44485
PPAP2B	0.842172	-1.02372	0.305967	0.606146	1.1701
EBP	0.759877	-0.989211	0.32256	0.441017	1.30928
NR1H3	0.792406	-0.977969	0.328089	0.497082	1.26319
SLC27A2	0.842229	-0.972483	0.33081	0.595855	1.19047
ACACB	1.38095	0.969928	0.332083	0.71931	2.65118
G0S2	1.10118	0.960942	0.336581	0.904655	1.3404
ACSS3	1.58651	0.955502	0.339324	0.615582	4.08885
PLA2G4B	0.564825	-0.950655	0.34178	0.173955	1.83397
MFSD2A	1.18017	0.901598	0.36727	0.823273	1.6918
PI4KA	0.762898	-0.898733	0.368795	0.422813	1.37653
ACAA2	1.17183	0.886469	0.375365	0.82529	1.66388
SQLE	1.16265	0.879785	0.378976	0.831083	1.62649
HPGD	0.872597	-0.877417	0.38026	0.643581	1.18311
RORA	1.30509	0.873605	0.382333	0.718118	2.37185
BCHE	0.726289	-0.869667	0.384482	0.353259	1.49323
MED20	0.742246	-0.866177	0.386393	0.378118	1.45703
ACOX2	1.41739	0.855102	0.392495	0.637181	3.15295
GPX1	0.853292	-0.834007	0.404277	0.587723	1.23886
BDH2	0.806896	-0.812737	0.416369	0.480954	1.35373
CYP51A1	1.31665	0.791093	0.42889	0.666009	2.6029
KLF5	0.881242	-0.785572	0.432118	0.642852	1.20804
CYP1B1	1.15688	0.772425	0.439863	0.799283	1.67446
HSD17B14	0.838984	-0.768776	0.442026	0.536248	1.31263
ABHD5	0.814023	-0.757218	0.448919	0.477892	1.38657
FHL2	1.13403	0.745234	0.45613	0.81463	1.57867
VDR	1.21364	0.74343	0.457221	0.72845	2.02198
ACBD5	0.810033	-0.723507	0.469368	0.45776	1.4334
ECI2	1.12072	0.721893	0.47036	0.822456	1.52714
FABP5	1.04716	0.671412	0.501958	0.915356	1.19795
LPCAT3	1.2075	0.670887	0.502292	0.696082	2.09465
ACAA1	1.24418	0.62931	0.529146	0.630042	2.45697
NSDHL	0.823442	-0.61396	0.539242	0.4429	1.53095
MED17	1.34472	0.60882	0.542644	0.518238	3.48927
FABP3	0.873289	-0.606663	0.544074	0.56371	1.35288
GGT5	1.15297	0.605908	0.544576	0.727528	1.82721
GPD2	0.83782	-0.593641	0.552753	0.467116	1.50271
PNPLA2	1.1605	0.588455	0.556227	0.706861	1.90526
ACAT2	1.1686	0.584566	0.558839	0.69309	1.97036
ACSL1	0.900312	-0.580903	0.561306	0.631707	1.28313
TNFRSF21	1.10679	0.579105	0.562518	0.785113	1.56025
PIP4K2C	1.24213	0.569992	0.568683	0.589336	2.61802
TIAM2	0.702119	-0.569196	0.569223	0.20775	2.3729
PTEN	1.16024	0.561553	0.57442	0.690657	1.94908
ALAS1	0.841276	-0.55023	0.582161	0.45453	1.55709
PLIN3	1.16959	0.534242	0.593174	0.658322	2.07793
HSD17B4	0.855502	-0.524825	0.599705	0.477639	1.53229
SLC44A3	1.10431	0.515953	0.605887	0.757523	1.60987
EBF1	0.746221	-0.501443	0.616059	0.237657	2.34306
GM2A	0.915529	-0.494512	0.620945	0.645301	1.29892
SRD5A1	0.894895	-0.489149	0.624736	0.573495	1.39642
HSD17B8	1.13149	0.476671	0.633596	0.680846	1.88042
MED18	1.27607	0.473216	0.636059	0.464908	3.50251
PIK3R1	0.92105	-0.45121	0.651838	0.644371	1.31653
ACADVL	1.12393	0.446265	0.655406	0.672811	1.87753
CHPT1	0.914873	-0.437897	0.661461	0.614352	1.3624
PTGIS	0.828059	-0.435964	0.662863	0.354559	1.9339
SGPP2	0.940111	-0.427281	0.669174	0.708192	1.24798
BZRAP1	0.907497	-0.414539	0.678479	0.573502	1.436
CSNK2B	0.877392	-0.413921	0.678932	0.47229	1.62997
LPGAT1	1.12725	0.413848	0.678986	0.639226	1.98786
PTGS1	1.05198	0.410596	0.681369	0.825964	1.33983
HRASLS	0.941613	-0.404743	0.685667	0.703638	1.26007
AGPAT2	0.925693	-0.380409	0.703642	0.621866	1.37796
UGCG	1.0872	0.37636	0.706649	0.703437	1.68032
ACSM3	0.903486	-0.374276	0.708199	0.531003	1.53726
ESRRA	1.12903	0.37081	0.710779	0.594453	2.14435
OSBPL9	1.13031	0.357778	0.720509	0.577789	2.2112
PTGS2	1.05145	0.348574	0.727409	0.792991	1.39416
SLC44A1	1.11531	0.345997	0.729345	0.601052	2.06957
PPAP2A	1.08228	0.345752	0.729529	0.691331	1.6943
NR2F2	0.943999	-0.339971	0.733878	0.677143	1.31602
HELZ2	0.922294	-0.337728	0.735568	0.576757	1.47484
EHHADH	1.07821	0.309829	0.756691	0.669626	1.73608
MTMR3	1.17768	0.307832	0.75821	0.415724	3.33616
DHCR24	1.06077	0.306522	0.759207	0.72744	1.54683
PPT2	0.903583	-0.304123	0.761034	0.470108	1.73675
ALDH3B2	0.965378	-0.299528	0.764537	0.766593	1.21571
GBA2	0.913177	-0.294373	0.768473	0.4988	1.6718
LPIN1	1.07866	0.293158	0.769401	0.650171	1.78954
SBF2	1.11522	0.274252	0.783891	0.511554	2.43125
SEC24D	1.06348	0.271337	0.786132	0.681781	1.65889
GPX2	0.982813	-0.260627	0.79438	0.86268	1.11967
ZNF638	0.908904	-0.257281	0.796962	0.439046	1.88159
PITPNM1	0.928948	-0.25392	0.799557	0.525925	1.64081
ADIRF	2715.09	0.251187	0.80167	4.37e-24	1.69e+30
SMARCD3	0.93617	-0.250604	0.80212	0.558883	1.56815
NR1D1	1.04475	0.239346	0.810838	0.730002	1.4952
PMVK	0.937135	-0.23756	0.812222	0.548475	1.60121
LCAT	1.04934	0.237074	0.812599	0.704698	1.56253
ECHS1	0.928164	-0.23243	0.816204	0.495017	1.74032
VAPA	1.09069	0.22725	0.820229	0.515851	2.30612
PLEKHA5	0.941848	-0.218819	0.826791	0.550714	1.61078
STARD5	1.05967	0.218339	0.827165	0.629845	1.78281
ACAD11	0.707265	-0.191256	0.848325	0.0203292	24.6061
TGS1	1.06263	0.181941	0.855629	0.552296	2.04453
EPT1	1.0682	0.181775	0.85576	0.524434	2.17579
CPNE7	0.97019	-0.177524	0.859097	0.69462	1.35508
HSD17B11	1.02944	0.177438	0.859164	0.747171	1.41834
THEM5	0.971716	-0.176922	0.85957	0.707132	1.3353
ACAT1	0.945887	-0.166887	0.867459	0.492138	1.81799
NCOR1	0.941589	-0.162673	0.870776	0.455964	1.94443
GPS2	1.07029	0.154607	0.877131	0.452386	2.53218
FA2H	1.02335	0.147485	0.88275	0.752993	1.39079
OSBPL1A	1.04134	0.14513	0.884608	0.602584	1.79956
SLC27A1	0.960247	-0.132718	0.894417	0.527496	1.74802
NUDT19	1.03703	0.12877	0.89754	0.596245	1.80368
SPHK1	1.02368	0.122974	0.902127	0.704965	1.48649
SREBF2	1.02999	0.119905	0.904558	0.635405	1.66962
UGT8	0.985659	-0.116804	0.907015	0.773506	1.256
AGPAT6	0.967527	-0.104225	0.91699	0.520067	1.79998
PNPLA7	0.962605	-0.0917647	0.926885	0.426509	2.17254
PTDSS2	0.971208	-0.0879809	0.929892	0.506595	1.86193
LTC4S	0.837986	-0.0833237	0.933594	0.0131095	53.5658
OSBPL3	1.02487	0.0773236	0.938366	0.54991	1.91004
ABCC1	0.984357	-0.0735805	0.941344	0.646782	1.49812
ACBD4	0.982416	-0.0666129	0.94689	0.582911	1.65573
SIN3B	1.02263	0.0655639	0.947725	0.523897	1.99612
LYPLA1	0.978994	-0.0625237	0.950146	0.503212	1.90462
SGPL1	0.983354	-0.053266	0.95752	0.530237	1.82368
CDS1	0.986789	-0.0482227	0.961539	0.574753	1.69421
PLA2G2A	0.9962	-0.0319128	0.974542	0.788473	1.25865
ACSL5	0.996649	-0.0252322	0.97987	0.767898	1.29354
LIPH	1.00343	0.0245691	0.980399	0.763297	1.31912
CYP4F11	0.999565	-0.00292559	0.997666	0.747012	1.3375
